# Supplementary material for: Double-Layered Pebax® 3533/ZIF-8 Membranes with Single-Walled Carbon Nanotube Buckypapers as Support for Gas Separation
Source: Membranes (Basel). 2023 Jan 6;13(1):71. doi: 10.3390/membranes13010071 (PMC9860796; doi:10.3390/membranes13010071)
Supplement: Supplementary file 1 [file membranes-13-00071-s001.zip]

Archive with 1 entries (1 files):
- membranes-2134874-supplementary.pdf
